# Supplementary material for: Identification of cis-regulatory sequences reveals potential participation of lola and Deaf1 transcription factors in Anopheles gambiae innate immune response
Source: PLoS One. 2017 Oct 13;12(10):e0186435. doi: 10.1371/journal.pone.0186435 (PMC5640250; doi:10.1371/journal.pone.0186435)
Supplement: S1 File — Genomic coordinates of the summits of 26 440 open chromatin cis-regulatory sites identified by FAIRE-seq and overlapping detection by DFilter and MACS. (XLSX) [file pone.0186435.s001.xlsx]

## Sheet: open chr sites.txt
chr2L	83897	84097
chr2L	219647	219847
chr2L	353962	354162
chr2L	357157	357357
chr2L	402542	402742
chr2L	441102	441302
chr2L	506522	506722
chr2L	528067	528267
chr2L	1324197	1324397
chr2L	1530592	1530792
chr2L	1700352	1700552
chr2L	2070167	2070367
chr2L	2104302	2104502
chr2L	2287712	2287912
chr2L	2493702	2493902
chr2L	2897117	2897317
chr2L	2928007	2928207
chr2L	2929207	2929407
chr2L	2930277	2930477
chr2L	2959187	2959387
chr2L	2962602	2962802
chr2L	3050982	3051182
chr2L	3175372	3175572
chr2L	3204767	3204967
chr2L	3205887	3206087
chr2L	3215172	3215372
chr2L	3238422	3238622
chr2L	3249157	3249357
chr2L	3318327	3318527
chr2L	3318652	3318852
chr2L	3319027	3319227
chr2L	3319567	3319767
chr2L	3389572	3389772
chr2L	3394397	3394597
chr2L	3414807	3415007
chr2L	3424062	3424262
chr2L	3428637	3428837
chr2L	3434547	3434747
chr2L	3435072	3435272
chr2L	3436252	3436452
chr2L	3440272	3440472
chr2L	3441307	3441507
chr2L	3463687	3463887
chr2L	3531767	3531967
chr2L	3535242	3535442
chr2L	3545227	3545427
chr2L	3617247	3617447
chr2L	3619087	3619287
chr2L	3627437	3627637
chr2L	3630812	3631012
chr2L	3631197	3631397
chr2L	3669667	3669867
chr2L	3706047	3706247
chr2L	3752247	3752447
chr2L	3757117	3757317
chr2L	3802277	3802477
chr2L	3844122	3844322
chr2L	3853077	3853277
chr2L	3855497	3855697
chr2L	3877397	3877597
chr2L	3878112	3878312
chr2L	3881122	3881322
chr2L	3883642	3883842
chr2L	3884432	3884632
chr2L	3887432	3887632
chr2L	3891972	3892172
chr2L	3894992	3895192
chr2L	3895417	3895617
chr2L	3896567	3896767
chr2L	3904217	3904417
chr2L	3906142	3906342
chr2L	3909087	3909287
chr2L	3909712	3909912
chr2L	3910892	3911092
chr2L	3913892	3914092
chr2L	3928037	3928237
chr2L	3929072	3929272
chr2L	3929732	3929932
chr2L	3930327	3930527
chr2L	3930937	3931137
chr2L	3941432	3941632
chr2L	3943512	3943712
chr2L	3945822	3946022
chr2L	3971932	3972132
chr2L	3973827	3974027
chr2L	4141497	4141697
chr2L	4187172	4187372
chr2L	4310217	4310417
chr2L	4310752	4310952
chr2L	4321042	4321242
chr2L	4333207	4333407
chr2L	4346707	4346907
chr2L	4361052	4361252
chr2L	4362407	4362607
chr2L	4413607	4413807
chr2L	4429247	4429447
chr2L	4461897	4462097
chr2L	4467062	4467262
chr2L	4578337	4578537
chr2L	4713712	4713912
chr2L	4737722	4737922
chr2L	4758167	4758367
chr2L	4759692	4759892
chr2L	4764622	4764822
chr2L	4770437	4770637
chr2L	4780767	4780967
chr2L	4782942	4783142
chr2L	4795952	4796152
chr2L	4799682	4799882
chr2L	4800512	4800712
chr2L	4829677	4829877
chr2L	4852912	4853112
chr2L	4859927	4860127
chr2L	4877937	4878137
chr2L	4885417	4885617
chr2L	4967922	4968122
chr2L	4977537	4977737
chr2L	4978477	4978677
chr2L	5215707	5215907
chr2L	5217442	5217642
chr2L	5349647	5349847
chr2L	5576932	5577132
chr2L	5604572	5604772
chr2L	5747402	5747602
chr2L	5762752	5762952
chr2L	5782447	5782647
chr2L	5802222	5802422
chr2L	5836257	5836457
chr2L	6039632	6039832
chr2L	6044302	6044502
chr2L	6057657	6057857
chr2L	6209797	6209997
chr2L	6220217	6220417
chr2L	6221287	6221487
chr2L	6229857	6230057
chr2L	6237787	6237987
chr2L	6241422	6241622
chr2L	6245607	6245807
chr2L	6370212	6370412
chr2L	6370887	6371087
chr2L	6377897	6378097
chr2L	6379167	6379367
chr2L	6379842	6380042
chr2L	6417012	6417212
chr2L	6427227	6427427
chr2L	6435707	6435907
chr2L	6436097	6436297
chr2L	6536677	6536877
chr2L	6558537	6558737
chr2L	6589682	6589882
chr2L	6629047	6629247
chr2L	6675497	6675697
chr2L	6676322	6676522
chr2L	6719572	6719772
chr2L	6725207	6725407
chr2L	6732002	6732202
chr2L	6732402	6732602
chr2L	6736657	6736857
chr2L	6789267	6789467
chr2L	6797522	6797722
chr2L	6798977	6799177
chr2L	6802297	6802497
chr2L	6804882	6805082
chr2L	6818267	6818467
chr2L	6840922	6841122
chr2L	6844327	6844527
chr2L	6851247	6851447
chr2L	6856087	6856287
chr2L	6860812	6861012
chr2L	6874402	6874602
chr2L	6895172	6895372
chr2L	6923387	6923587
chr2L	6944642	6944842
chr2L	6955577	6955777
chr2L	6986802	6987002
chr2L	7000197	7000397
chr2L	7003117	7003317
chr2L	7030597	7030797
chr2L	7078792	7078992
chr2L	7096692	7096892
chr2L	7100707	7100907
chr2L	7104672	7104872
chr2L	7115177	7115377
chr2L	7116282	7116482
chr2L	7134307	7134507
chr2L	7229107	7229307
chr2L	7229472	7229672
chr2L	7306202	7306402
chr2L	7322252	7322452
chr2L	7529632	7529832
chr2L	7535872	7536072
chr2L	7545882	7546082
chr2L	7559577	7559777
chr2L	7565742	7565942
chr2L	7582052	7582252
chr2L	7583987	7584187
chr2L	7666097	7666297
chr2L	7671882	7672082
chr2L	7672267	7672467
chr2L	7691077	7691277
chr2L	7697907	7698107
chr2L	7755177	7755377
chr2L	7763447	7763647
chr2L	7769377	7769577
chr2L	7798657	7798857
chr2L	7804147	7804347
chr2L	7827592	7827792
chr2L	7841062	7841262
chr2L	7863017	7863217
chr2L	7934602	7934802
chr2L	7936592	7936792
chr2L	7953372	7953572
chr2L	7956412	7956612
chr2L	8001382	8001582
chr2L	8019882	8020082
chr2L	8020442	8020642
chr2L	8021872	8022072
chr2L	8062857	8063057
chr2L	8065087	8065287
chr2L	8070157	8070357
chr2L	8079197	8079397
chr2L	8087877	8088077
chr2L	8095112	8095312
chr2L	8095447	8095647
chr2L	8132002	8132202
chr2L	8139187	8139387
chr2L	8159502	8159702
chr2L	8255032	8255232
chr2L	8267777	8267977
chr2L	8305907	8306107
chr2L	8307707	8307907
chr2L	8314522	8314722
chr2L	8323807	8324007
chr2L	8361722	8361922
chr2L	8587797	8587997
chr2L	8596912	8597112
chr2L	8598082	8598282
chr2L	8598477	8598677
chr2L	8598997	8599197
chr2L	8600667	8600867
chr2L	8602002	8602202
chr2L	8602902	8603102
chr2L	8621052	8621252
chr2L	8623332	8623532
chr2L	8647917	8648117
chr2L	8666462	8666662
chr2L	8667222	8667422
chr2L	8675182	8675382
chr2L	8686067	8686267
chr2L	8688412	8688612
chr2L	8694147	8694347
chr2L	8701222	8701422
chr2L	8718947	8719147
chr2L	8750092	8750292
chr2L	8767687	8767887
chr2L	8769587	8769787
chr2L	8770022	8770222
chr2L	8778072	8778272
chr2L	8801937	8802137
chr2L	8804767	8804967
chr2L	8852092	8852292
chr2L	8856207	8856407
chr2L	8858727	8858927
chr2L	8861582	8861782
chr2L	8862232	8862432
chr2L	8866822	8867022
chr2L	8870712	8870912
chr2L	8874977	8875177
chr2L	8885332	8885532
chr2L	8917422	8917622
chr2L	8961952	8962152
chr2L	8998472	8998672
chr2L	8999237	8999437
chr2L	9007787	9007987
chr2L	9008537	9008737
chr2L	9011412	9011612
chr2L	9013367	9013567
chr2L	9020757	9020957
chr2L	9022417	9022617
chr2L	9030347	9030547
chr2L	9056942	9057142
chr2L	9062652	9062852
chr2L	9164707	9164907
chr2L	9175857	9176057
chr2L	9177012	9177212
chr2L	9178797	9178997
chr2L	9179212	9179412
chr2L	9180212	9180412
chr2L	9181087	9181287
chr2L	9182412	9182612
chr2L	9182997	9183197
chr2L	9317122	9317322
chr2L	9340932	9341132
chr2L	9370127	9370327
chr2L	9457907	9458107
chr2L	9490872	9491072
chr2L	9531757	9531957
chr2L	9565822	9566022
chr2L	9588962	9589162
chr2L	9593147	9593347
chr2L	9613907	9614107
chr2L	9617287	9617487
chr2L	9620012	9620212
chr2L	9620537	9620737
chr2L	9643637	9643837
chr2L	9644252	9644452
chr2L	9647167	9647367
chr2L	9671737	9671937
chr2L	9686067	9686267
chr2L	9689097	9689297
chr2L	9690752	9690952
chr2L	9692302	9692502
chr2L	9721747	9721947
chr2L	9736697	9736897
chr2L	9737212	9737412
chr2L	9738252	9738452
chr2L	9748832	9749032
chr2L	9752047	9752247
chr2L	9752712	9752912
chr2L	9754332	9754532
chr2L	9754797	9754997
chr2L	9760042	9760242
chr2L	9768252	9768452
chr2L	9769992	9770192
chr2L	9798792	9798992
chr2L	9818367	9818567
chr2L	9831472	9831672
chr2L	9834127	9834327
chr2L	9838002	9838202
chr2L	9839127	9839327
chr2L	9839607	9839807
chr2L	9841717	9841917
chr2L	9844897	9845097
chr2L	9865102	9865302
chr2L	9868962	9869162
chr2L	9876557	9876757
chr2L	9877107	9877307
chr2L	9878817	9879017
chr2L	9879962	9880162
chr2L	9898587	9898787
chr2L	9902822	9903022
chr2L	9903707	9903907
chr2L	9911807	9912007
chr2L	9917312	9917512
chr2L	10001122	10001322
chr2L	10001802	10002002
chr2L	10012362	10012562
chr2L	10013077	10013277
chr2L	10024917	10025117
chr2L	10043597	10043797
chr2L	10075922	10076122
chr2L	10078997	10079197
chr2L	10112357	10112557
chr2L	10144162	10144362
chr2L	10221842	10222042
chr2L	10223487	10223687
chr2L	10227697	10227897
chr2L	10228157	10228357
chr2L	10228652	10228852
chr2L	10232452	10232652
chr2L	10233987	10234187
chr2L	10246712	10246912
chr2L	10248082	10248282
chr2L	10253042	10253242
chr2L	10265687	10265887
chr2L	10279057	10279257
chr2L	10285187	10285387
chr2L	10299537	10299737
chr2L	10329197	10329397
chr2L	10335572	10335772
chr2L	10344962	10345162
chr2L	10348472	10348672
chr2L	10363192	10363392
chr2L	10363832	10364032
chr2L	10364397	10364597
chr2L	10366387	10366587
chr2L	10382772	10382972
chr2L	10387542	10387742
chr2L	10411462	10411662
chr2L	10430567	10430767
chr2L	10438782	10438982
chr2L	10439207	10439407
chr2L	10466252	10466452
chr2L	10475362	10475562
chr2L	10531572	10531772
chr2L	10560302	10560502
chr2L	10587272	10587472
chr2L	10587612	10587812
chr2L	10599622	10599822
chr2L	10600642	10600842
chr2L	10608712	10608912
chr2L	10609727	10609927
chr2L	10610057	10610257
chr2L	10613767	10613967
chr2L	10653302	10653502
chr2L	10656402	10656602
chr2L	10657917	10658117
chr2L	10660182	10660382
chr2L	10663117	10663317
chr2L	10672342	10672542
chr2L	10674392	10674592
chr2L	10687767	10687967
chr2L	10699472	10699672
chr2L	10720387	10720587
chr2L	10758812	10759012
chr2L	10778552	10778752
chr2L	10782172	10782372
chr2L	10783822	10784022
chr2L	10784132	10784332
chr2L	10785052	10785252
chr2L	10793487	10793687
chr2L	10798467	10798667
chr2L	10799032	10799232
chr2L	10810047	10810247
chr2L	10823122	10823322
chr2L	10827242	10827442
chr2L	10831262	10831462
chr2L	10837117	10837317
chr2L	10838227	10838427
chr2L	10838627	10838827
chr2L	10839257	10839457
chr2L	10858142	10858342
chr2L	10866487	10866687
chr2L	10873152	10873352
chr2L	10883817	10884017
chr2L	10887517	10887717
chr2L	10887917	10888117
chr2L	10939042	10939242
chr2L	10939472	10939672
chr2L	10976357	10976557
chr2L	10995532	10995732
chr2L	11011532	11011732
chr2L	11013692	11013892
chr2L	11025837	11026037
chr2L	11038697	11038897
chr2L	11039612	11039812
chr2L	11054437	11054637
chr2L	11070057	11070257
chr2L	11073162	11073362
chr2L	11084352	11084552
chr2L	11089532	11089732
chr2L	11099332	11099532
chr2L	11126472	11126672
chr2L	11131412	11131612
chr2L	11143372	11143572
chr2L	11147967	11148167
chr2L	11148772	11148972
chr2L	11158022	11158222
chr2L	11172652	11172852
chr2L	11208862	11209062
chr2L	11211907	11212107
chr2L	11212992	11213192
chr2L	11245492	11245692
chr2L	11249547	11249747
chr2L	11256977	11257177
chr2L	11260802	11261002
chr2L	11261802	11262002
chr2L	11288007	11288207
chr2L	11288422	11288622
chr2L	11329797	11329997
chr2L	11367692	11367892
chr2L	11372697	11372897
chr2L	11374652	11374852
chr2L	11375172	11375372
chr2L	11392972	11393172
chr2L	11394947	11395147
chr2L	11404597	11404797
chr2L	11430392	11430592
chr2L	11460412	11460612
chr2L	11462442	11462642
chr2L	11465387	11465587
chr2L	11474002	11474202
chr2L	11497457	11497657
chr2L	11499202	11499402
chr2L	11499562	11499762
chr2L	11523237	11523437
chr2L	11529307	11529507
chr2L	11599582	11599782
chr2L	11619667	11619867
chr2L	11638647	11638847
chr2L	11647107	11647307
chr2L	11666022	11666222
chr2L	11669827	11670027
chr2L	11703127	11703327
chr2L	11715552	11715752
chr2L	11731992	11732192
chr2L	11744822	11745022
chr2L	11748917	11749117
chr2L	11761817	11762017
chr2L	11764947	11765147
chr2L	11768312	11768512
chr2L	11769072	11769272
chr2L	11795637	11795837
chr2L	11796227	11796427
chr2L	11798472	11798672
chr2L	11810782	11810982
chr2L	11818542	11818742
chr2L	11819577	11819777
chr2L	11824667	11824867
chr2L	11827752	11827952
chr2L	11835362	11835562
chr2L	11842782	11842982
chr2L	11843652	11843852
chr2L	11846287	11846487
chr2L	11847482	11847682
chr2L	11849777	11849977
chr2L	11850147	11850347
chr2L	11853207	11853407
chr2L	11870212	11870412
chr2L	11874157	11874357
chr2L	11879952	11880152
chr2L	11885082	11885282
chr2L	11902697	11902897
chr2L	11909822	11910022
chr2L	11913572	11913772
chr2L	11922587	11922787
chr2L	11932262	11932462
chr2L	11933647	11933847
chr2L	11938892	11939092
chr2L	11952292	11952492
chr2L	11954872	11955072
chr2L	11955592	11955792
chr2L	11956187	11956387
chr2L	11957062	11957262
chr2L	11961042	11961242
chr2L	11962687	11962887
chr2L	11978307	11978507
chr2L	11980222	11980422
chr2L	12003412	12003612
chr2L	12024527	12024727
chr2L	12027147	12027347
chr2L	12058722	12058922
chr2L	12068572	12068772
chr2L	12074067	12074267
chr2L	12080972	12081172
chr2L	12081957	12082157
chr2L	12086947	12087147
chr2L	12114257	12114457
chr2L	12118857	12119057
chr2L	12132322	12132522
chr2L	12132982	12133182
chr2L	12133417	12133617
chr2L	12138332	12138532
chr2L	12147457	12147657
chr2L	12185422	12185622
chr2L	12186597	12186797
chr2L	12230802	12231002
chr2L	12233277	12233477
chr2L	12236722	12236922
chr2L	12244582	12244782
chr2L	12245847	12246047
chr2L	12246457	12246657
chr2L	12258107	12258307
chr2L	12264752	12264952
chr2L	12265527	12265727
chr2L	12267507	12267707
chr2L	12292002	12292202
chr2L	12308437	12308637
chr2L	12313277	12313477
chr2L	12314817	12315017
chr2L	12334187	12334387
chr2L	12379347	12379547
chr2L	12385627	12385827
chr2L	12404532	12404732
chr2L	12405132	12405332
chr2L	12407132	12407332
chr2L	12439022	12439222
chr2L	12440947	12441147
chr2L	12444352	12444552
chr2L	12464387	12464587
chr2L	12467952	12468152
chr2L	12472832	12473032
chr2L	12473162	12473362
chr2L	12478102	12478302
chr2L	12485322	12485522
chr2L	12504152	12504352
chr2L	12512157	12512357
chr2L	12516452	12516652
chr2L	12520482	12520682
chr2L	12521757	12521957
chr2L	12523707	12523907
chr2L	12535817	12536017
chr2L	12548797	12548997
chr2L	12558237	12558437
chr2L	12572102	12572302
chr2L	12573062	12573262
chr2L	12601112	12601312
chr2L	12601832	12602032
chr2L	12605982	12606182
chr2L	12619797	12619997
chr2L	12621562	12621762
chr2L	12624432	12624632
chr2L	12625707	12625907
chr2L	12629217	12629417
chr2L	12633642	12633842
chr2L	12634957	12635157
chr2L	12640712	12640912
chr2L	12679312	12679512
chr2L	12718832	12719032
chr2L	12719527	12719727
chr2L	12721237	12721437
chr2L	12725077	12725277
chr2L	12728302	12728502
chr2L	12739357	12739557
chr2L	12741727	12741927
chr2L	12766357	12766557
chr2L	12767892	12768092
chr2L	12771122	12771322
chr2L	12777167	12777367
chr2L	12782422	12782622
chr2L	12785497	12785697
chr2L	12786997	12787197
chr2L	12788822	12789022
chr2L	12790487	12790687
chr2L	12792187	12792387
chr2L	12794727	12794927
chr2L	12795857	12796057
chr2L	12796577	12796777
chr2L	12810902	12811102
chr2L	12813272	12813472
chr2L	12813737	12813937
chr2L	12819797	12819997
chr2L	12822187	12822387
chr2L	12825247	12825447
chr2L	12829497	12829697
chr2L	12833547	12833747
chr2L	12836272	12836472
chr2L	12842237	12842437
chr2L	12844842	12845042
chr2L	12845627	12845827
chr2L	12846312	12846512
chr2L	12849367	12849567
chr2L	12857162	12857362
chr2L	12857742	12857942
chr2L	12859407	12859607
chr2L	12859847	12860047
chr2L	12876427	12876627
chr2L	12880757	12880957
chr2L	12881267	12881467
chr2L	12887702	12887902
chr2L	12890437	12890637
chr2L	12894232	12894432
chr2L	12894807	12895007
chr2L	12895797	12895997
chr2L	12897052	12897252
chr2L	12897637	12897837
chr2L	12898562	12898762
chr2L	12901417	12901617
chr2L	12901922	12902122
chr2L	12902292	12902492
chr2L	12903627	12903827
chr2L	12904042	12904242
chr2L	12904502	12904702
chr2L	12910012	12910212
chr2L	12915287	12915487
chr2L	12917932	12918132
chr2L	12930317	12930517
chr2L	12938217	12938417
chr2L	12945347	12945547
chr2L	12960247	12960447
chr2L	12961247	12961447
chr2L	12965577	12965777
chr2L	12967532	12967732
chr2L	12969547	12969747
chr2L	12971092	12971292
chr2L	12973357	12973557
chr2L	12978197	12978397
chr2L	12979542	12979742
chr2L	12979942	12980142
chr2L	12980937	12981137
chr2L	13077402	13077602
chr2L	13091832	13092032
chr2L	13096442	13096642
chr2L	13111337	13111537
chr2L	13146477	13146677
chr2L	13147082	13147282
chr2L	13148172	13148372
chr2L	13158882	13159082
chr2L	13163387	13163587
chr2L	13176322	13176522
chr2L	13181612	13181812
chr2L	13193967	13194167
chr2L	13221232	13221432
chr2L	13221647	13221847
chr2L	13222522	13222722
chr2L	13223062	13223262
chr2L	13224742	13224942
chr2L	13225767	13225967
chr2L	13226142	13226342
chr2L	13227512	13227712
chr2L	13228282	13228482
chr2L	13231667	13231867
chr2L	13232107	13232307
chr2L	13236392	13236592
chr2L	13237422	13237622
chr2L	13258362	13258562
chr2L	13259047	13259247
chr2L	13259652	13259852
chr2L	13262097	13262297
chr2L	13276682	13276882
chr2L	13278022	13278222
chr2L	13285962	13286162
chr2L	13293152	13293352
chr2L	13295677	13295877
chr2L	13299512	13299712
chr2L	13306282	13306482
chr2L	13309162	13309362
chr2L	13316482	13316682
chr2L	13331942	13332142
chr2L	13337387	13337587
chr2L	13359172	13359372
chr2L	13360622	13360822
chr2L	13378432	13378632
chr2L	13380632	13380832
chr2L	13382112	13382312
chr2L	13406497	13406697
chr2L	13417242	13417442
chr2L	13427707	13427907
chr2L	13509702	13509902
chr2L	13511882	13512082
chr2L	13519502	13519702
chr2L	13533427	13533627
chr2L	13535057	13535257
chr2L	13536827	13537027
chr2L	13543627	13543827
chr2L	13545227	13545427
chr2L	13545632	13545832
chr2L	13548162	13548362
chr2L	13564907	13565107
chr2L	13566157	13566357
chr2L	13604122	13604322
chr2L	13605282	13605482
chr2L	13608187	13608387
chr2L	13609737	13609937
chr2L	13613012	13613212
chr2L	13614422	13614622
chr2L	13616917	13617117
chr2L	13629482	13629682
chr2L	13629992	13630192
chr2L	13637402	13637602
chr2L	13638692	13638892
chr2L	13639672	13639872
chr2L	13640167	13640367
chr2L	13640687	13640887
chr2L	13645172	13645372
chr2L	13646492	13646692
chr2L	13657287	13657487
chr2L	13679387	13679587
chr2L	13695867	13696067
chr2L	13697407	13697607
chr2L	13714017	13714217
chr2L	13719967	13720167
chr2L	13737512	13737712
chr2L	13738732	13738932
chr2L	13739412	13739612
chr2L	13743512	13743712
chr2L	13753912	13754112
chr2L	13754857	13755057
chr2L	13755502	13755702
chr2L	13756797	13756997
chr2L	13758562	13758762
chr2L	13762297	13762497
chr2L	13763132	13763332
chr2L	13773382	13773582
chr2L	13777467	13777667
chr2L	13778117	13778317
chr2L	13778547	13778747
chr2L	13779462	13779662
chr2L	13780962	13781162
chr2L	13784512	13784712
chr2L	13816697	13816897
chr2L	13820392	13820592
chr2L	13821327	13821527
chr2L	13825857	13826057
chr2L	13831587	13831787
chr2L	13832327	13832527
chr2L	13833452	13833652
chr2L	13849887	13850087
chr2L	13856212	13856412
chr2L	13867647	13867847
chr2L	13869107	13869307
chr2L	13870282	13870482
chr2L	13871607	13871807
chr2L	13873997	13874197
chr2L	13874897	13875097
chr2L	13875622	13875822
chr2L	13876647	13876847
chr2L	13877307	13877507
chr2L	13900822	13901022
chr2L	13901242	13901442
chr2L	13907787	13907987
chr2L	13911902	13912102
chr2L	13912467	13912667
chr2L	13915087	13915287
chr2L	13918412	13918612
chr2L	13920232	13920432
chr2L	13920877	13921077
chr2L	13921907	13922107
chr2L	13923167	13923367
chr2L	13975742	13975942
chr2L	13989552	13989752
chr2L	14041447	14041647
chr2L	14041932	14042132
chr2L	14044927	14045127
chr2L	14058072	14058272
chr2L	14080152	14080352
chr2L	14103997	14104197
chr2L	14126632	14126832
chr2L	14133432	14133632
chr2L	14207177	14207377
chr2L	14207932	14208132
chr2L	14216002	14216202
chr2L	14264147	14264347
chr2L	14339232	14339432
chr2L	14339772	14339972
chr2L	14387057	14387257
chr2L	14408697	14408897
chr2L	14416077	14416277
chr2L	14451992	14452192
chr2L	14452412	14452612
chr2L	14457297	14457497
chr2L	14471487	14471687
chr2L	14474257	14474457
chr2L	14475927	14476127
chr2L	14525832	14526032
chr2L	14543807	14544007
chr2L	14548492	14548692
chr2L	14561172	14561372
chr2L	14563832	14564032
chr2L	14569692	14569892
chr2L	14600107	14600307
chr2L	14600502	14600702
chr2L	14605362	14605562
chr2L	14605872	14606072
chr2L	14613622	14613822
chr2L	14614982	14615182
chr2L	14618527	14618727
chr2L	14625657	14625857
chr2L	14638447	14638647
chr2L	14666467	14666667
chr2L	14667197	14667397
chr2L	14696722	14696922
chr2L	14739107	14739307
chr2L	14781212	14781412
chr2L	14782152	14782352
chr2L	14782632	14782832
chr2L	14785802	14786002
chr2L	14800092	14800292
chr2L	14813522	14813722
chr2L	14820642	14820842
chr2L	14856187	14856387
chr2L	14869637	14869837
chr2L	14870127	14870327
chr2L	14870742	14870942
chr2L	14891732	14891932
chr2L	14901482	14901682
chr2L	14910077	14910277
chr2L	14910402	14910602
chr2L	14911182	14911382
chr2L	14918412	14918612
chr2L	14955612	14955812
chr2L	14956717	14956917
chr2L	14979362	14979562
chr2L	15030752	15030952
chr2L	15035127	15035327
chr2L	15035497	15035697
chr2L	15038232	15038432
chr2L	15038737	15038937
chr2L	15039077	15039277
chr2L	15074887	15075087
chr2L	15079687	15079887
chr2L	15095212	15095412
chr2L	15129832	15130032
chr2L	15142957	15143157
chr2L	15165217	15165417
chr2L	15170347	15170547
chr2L	15175882	15176082
chr2L	15249622	15249822
chr2L	15267422	15267622
chr2L	15276857	15277057
chr2L	15294017	15294217
chr2L	15317822	15318022
chr2L	15331722	15331922
chr2L	15340212	15340412
chr2L	15349367	15349567
chr2L	15365932	15366132
chr2L	15382417	15382617
chr2L	15385057	15385257
chr2L	15386942	15387142
chr2L	15387332	15387532
chr2L	15402197	15402397
chr2L	15408747	15408947
chr2L	15410632	15410832
chr2L	15411227	15411427
chr2L	15418802	15419002
chr2L	15419487	15419687
chr2L	15428372	15428572
chr2L	15430602	15430802
chr2L	15466572	15466772
chr2L	15478832	15479032
chr2L	15481237	15481437
chr2L	15499037	15499237
chr2L	15503252	15503452
chr2L	15504417	15504617
chr2L	15517412	15517612
chr2L	15526847	15527047
chr2L	15529217	15529417
chr2L	15536712	15536912
chr2L	15537872	15538072
chr2L	15538282	15538482
chr2L	15546292	15546492
chr2L	15559802	15560002
chr2L	15560782	15560982
chr2L	15563742	15563942
chr2L	15567072	15567272
chr2L	15569302	15569502
chr2L	15616347	15616547
chr2L	15634492	15634692
chr2L	15635332	15635532
chr2L	15636067	15636267
chr2L	15665097	15665297
chr2L	15667297	15667497
chr2L	15673627	15673827
chr2L	15681557	15681757
chr2L	15689722	15689922
chr2L	15696362	15696562
chr2L	15739572	15739772
chr2L	15745212	15745412
chr2L	15749967	15750167
chr2L	15764412	15764612
chr2L	15784217	15784417
chr2L	15793052	15793252
chr2L	15797257	15797457
chr2L	15826002	15826202
chr2L	15853567	15853767
chr2L	15854012	15854212
chr2L	15926872	15927072
chr2L	15940742	15940942
chr2L	15958187	15958387
chr2L	15963872	15964072
chr2L	15965532	15965732
chr2L	15966182	15966382
chr2L	15968732	15968932
chr2L	15975482	15975682
chr2L	15983507	15983707
chr2L	15996107	15996307
chr2L	15998072	15998272
chr2L	15998567	15998767
chr2L	16012367	16012567
chr2L	16019187	16019387
chr2L	16033427	16033627
chr2L	16034052	16034252
chr2L	16035292	16035492
chr2L	16136577	16136777
chr2L	16137012	16137212
chr2L	16138677	16138877
chr2L	16141082	16141282
chr2L	16147927	16148127
chr2L	16180902	16181102
chr2L	16188092	16188292
chr2L	16198907	16199107
chr2L	16232092	16232292
chr2L	16290322	16290522
chr2L	16295367	16295567
chr2L	16296017	16296217
chr2L	16303062	16303262
chr2L	16324497	16324697
chr2L	16326122	16326322
chr2L	16329732	16329932
chr2L	16347402	16347602
chr2L	16350187	16350387
chr2L	16350677	16350877
chr2L	16361937	16362137
chr2L	16368227	16368427
chr2L	16378922	16379122
chr2L	16379832	16380032
chr2L	16380632	16380832
chr2L	16381172	16381372
chr2L	16382807	16383007
chr2L	16384117	16384317
chr2L	16384567	16384767
chr2L	16392392	16392592
chr2L	16392887	16393087
chr2L	16397832	16398032
chr2L	16398952	16399152
chr2L	16399357	16399557
chr2L	16422657	16422857
chr2L	16444297	16444497
chr2L	16460057	16460257
chr2L	16464802	16465002
chr2L	16471632	16471832
chr2L	16530452	16530652
chr2L	16531462	16531662
chr2L	16537027	16537227
chr2L	16572837	16573037
chr2L	16596767	16596967
chr2L	16607207	16607407
chr2L	16607602	16607802
chr2L	16636677	16636877
chr2L	16647512	16647712
chr2L	16685187	16685387
chr2L	16717752	16717952
chr2L	16719997	16720197
chr2L	16728152	16728352
chr2L	16728627	16728827
chr2L	16732972	16733172
chr2L	16742557	16742757
chr2L	16753677	16753877
chr2L	16755942	16756142
chr2L	16757932	16758132
chr2L	16762497	16762697
chr2L	16771997	16772197
chr2L	16788832	16789032
chr2L	16794152	16794352
chr2L	16799107	16799307
chr2L	16807692	16807892
chr2L	16811192	16811392
chr2L	16839432	16839632
chr2L	16840122	16840322
chr2L	16840862	16841062
chr2L	16843707	16843907
chr2L	16847802	16848002
chr2L	16870512	16870712
chr2L	16871027	16871227
chr2L	16883712	16883912
chr2L	16888717	16888917
chr2L	16898452	16898652
chr2L	16900102	16900302
chr2L	16901877	16902077
chr2L	16905177	16905377
chr2L	16905537	16905737
chr2L	16907782	16907982
chr2L	16922362	16922562
chr2L	16925217	16925417
chr2L	16926997	16927197
chr2L	16936427	16936627
chr2L	16942347	16942547
chr2L	16944422	16944622
chr2L	16968402	16968602
chr2L	17022267	17022467
chr2L	17028982	17029182
chr2L	17074432	17074632
chr2L	17105487	17105687
chr2L	17106432	17106632
chr2L	17109957	17110157
chr2L	17113737	17113937
chr2L	17123787	17123987
chr2L	17126322	17126522
chr2L	17147922	17148122
chr2L	17151497	17151697
chr2L	17157662	17157862
chr2L	17168067	17168267
chr2L	17174417	17174617
chr2L	17177502	17177702
chr2L	17190157	17190357
chr2L	17217747	17217947
chr2L	17225102	17225302
chr2L	17238597	17238797
chr2L	17240262	17240462
chr2L	17241152	17241352
chr2L	17244002	17244202
chr2L	17246832	17247032
chr2L	17254782	17254982
chr2L	17281682	17281882
chr2L	17283087	17283287
chr2L	17286187	17286387
chr2L	17302717	17302917
chr2L	17305467	17305667
chr2L	17308652	17308852
chr2L	17315457	17315657
chr2L	17324032	17324232
chr2L	17340817	17341017
chr2L	17357382	17357582
chr2L	17362952	17363152
chr2L	17364612	17364812
chr2L	17376162	17376362
chr2L	17376907	17377107
chr2L	17377312	17377512
chr2L	17383302	17383502
chr2L	17384482	17384682
chr2L	17385062	17385262
chr2L	17385837	17386037
chr2L	17386272	17386472
chr2L	17387432	17387632
chr2L	17387902	17388102
chr2L	17389302	17389502
chr2L	17396197	17396397
chr2L	17397157	17397357
chr2L	17397867	17398067
chr2L	17400167	17400367
chr2L	17402767	17402967
chr2L	17404117	17404317
chr2L	17405192	17405392
chr2L	17406722	17406922
chr2L	17407147	17407347
chr2L	17410977	17411177
chr2L	17412552	17412752
chr2L	17414847	17415047
chr2L	17415297	17415497
chr2L	17416777	17416977
chr2L	17418397	17418597
chr2L	17419637	17419837
chr2L	17424652	17424852
chr2L	17425502	17425702
chr2L	17430412	17430612
chr2L	17465467	17465667
chr2L	17466082	17466282
chr2L	17474227	17474427
chr2L	17497892	17498092
chr2L	17500572	17500772
chr2L	17569832	17570032
chr2L	17570177	17570377
chr2L	17571322	17571522
chr2L	17571842	17572042
chr2L	17572512	17572712
chr2L	17573132	17573332
chr2L	17579082	17579282
chr2L	17586067	17586267
chr2L	17592487	17592687
chr2L	17595622	17595822
chr2L	17597332	17597532
chr2L	17602992	17603192
chr2L	17605862	17606062
chr2L	17607087	17607287
chr2L	17607752	17607952
chr2L	17609557	17609757
chr2L	17624837	17625037
chr2L	17632967	17633167
chr2L	17634492	17634692
chr2L	17639892	17640092
chr2L	17644862	17645062
chr2L	17648642	17648842
chr2L	17652147	17652347
chr2L	17657502	17657702
chr2L	17667962	17668162
chr2L	17669322	17669522
chr2L	17671187	17671387
chr2L	17674417	17674617
chr2L	17676277	17676477
chr2L	17687572	17687772
chr2L	17694097	17694297
chr2L	17696187	17696387
chr2L	17708867	17709067
chr2L	17712082	17712282
chr2L	17712382	17712582
chr2L	17721622	17721822
chr2L	17722872	17723072
chr2L	17727927	17728127
chr2L	17730112	17730312
chr2L	17731802	17732002
chr2L	17735697	17735897
chr2L	17739977	17740177
chr2L	17741092	17741292
chr2L	17743887	17744087
chr2L	17744417	17744617
chr2L	17746157	17746357
chr2L	17746962	17747162
chr2L	17747407	17747607
chr2L	17747792	17747992
chr2L	17755047	17755247
chr2L	17778762	17778962
chr2L	17792157	17792357
chr2L	17806602	17806802
chr2L	17826507	17826707
chr2L	17831277	17831477
chr2L	17836522	17836722
chr2L	17843972	17844172
chr2L	17875857	17876057
chr2L	17878747	17878947
chr2L	17889547	17889747
chr2L	17892377	17892577
chr2L	17901547	17901747
chr2L	17912327	17912527
chr2L	17917627	17917827
chr2L	17918007	17918207
chr2L	17919062	17919262
chr2L	17919787	17919987
chr2L	17921677	17921877
chr2L	17922262	17922462
chr2L	17922597	17922797
chr2L	17923497	17923697
chr2L	17927352	17927552
chr2L	17928897	17929097
chr2L	17935467	17935667
chr2L	17939192	17939392
chr2L	17956262	17956462
chr2L	17968027	17968227
chr2L	17986167	17986367
chr2L	17986472	17986672
chr2L	17992367	17992567
chr2L	17993397	17993597
chr2L	17996857	17997057
chr2L	18007017	18007217
chr2L	18009762	18009962
chr2L	18030717	18030917
chr2L	18036722	18036922
chr2L	18039907	18040107
chr2L	18066377	18066577
chr2L	18092227	18092427
chr2L	18114572	18114772
chr2L	18127567	18127767
chr2L	18131982	18132182
chr2L	18165362	18165562
chr2L	18192037	18192237
chr2L	18196157	18196357
chr2L	18206272	18206472
chr2L	18207117	18207317
chr2L	18207442	18207642
chr2L	18216302	18216502
chr2L	18236387	18236587
chr2L	18237197	18237397
chr2L	18242017	18242217
chr2L	18244537	18244737
chr2L	18252312	18252512
chr2L	18261312	18261512
chr2L	18262402	18262602
chr2L	18265337	18265537
chr2L	18299737	18299937
chr2L	18314942	18315142
chr2L	18316187	18316387
chr2L	18317837	18318037
chr2L	18318727	18318927
chr2L	18333362	18333562
chr2L	18355672	18355872
chr2L	18356777	18356977
chr2L	18358392	18358592
chr2L	18359987	18360187
chr2L	18360752	18360952
chr2L	18362592	18362792
chr2L	18363267	18363467
chr2L	18363802	18364002
chr2L	18364577	18364777
chr2L	18372052	18372252
chr2L	18374337	18374537
chr2L	18379832	18380032
chr2L	18381142	18381342
chr2L	18387842	18388042
chr2L	18388652	18388852
chr2L	18391027	18391227
chr2L	18395417	18395617
chr2L	18395822	18396022
chr2L	18398357	18398557
chr2L	18400507	18400707
chr2L	18400912	18401112
chr2L	18402887	18403087
chr2L	18404517	18404717
chr2L	18407312	18407512
chr2L	18428662	18428862
chr2L	18435112	18435312
chr2L	18440092	18440292
chr2L	18456637	18456837
chr2L	18459757	18459957
chr2L	18460687	18460887
chr2L	18463887	18464087
chr2L	18477207	18477407
chr2L	18478117	18478317
chr2L	18478582	18478782
chr2L	18480652	18480852
chr2L	18481832	18482032
chr2L	18482827	18483027
chr2L	18485992	18486192
chr2L	18486397	18486597
chr2L	18487382	18487582
chr2L	18494157	18494357
chr2L	18540502	18540702
chr2L	18541667	18541867
chr2L	18542352	18542552
chr2L	18551372	18551572
chr2L	18555282	18555482
chr2L	18567707	18567907
chr2L	18576402	18576602
chr2L	18587842	18588042
chr2L	18593752	18593952
chr2L	18603562	18603762
chr2L	18606882	18607082
chr2L	18613047	18613247
chr2L	18615952	18616152
chr2L	18645582	18645782
chr2L	18646072	18646272
chr2L	18669622	18669822
chr2L	18672932	18673132
chr2L	18674697	18674897
chr2L	18681562	18681762
chr2L	18683512	18683712
chr2L	18684812	18685012
chr2L	18685682	18685882
chr2L	18686497	18686697
chr2L	18686857	18687057
chr2L	18691517	18691717
chr2L	18694072	18694272
chr2L	18695972	18696172
chr2L	18696817	18697017
chr2L	18698257	18698457
chr2L	18700957	18701157
chr2L	18703692	18703892
chr2L	18714247	18714447
chr2L	18717967	18718167
chr2L	18721122	18721322
chr2L	18722872	18723072
chr2L	18738627	18738827
chr2L	18740067	18740267
chr2L	18758377	18758577
chr2L	18772632	18772832
chr2L	18773112	18773312
chr2L	18778352	18778552
chr2L	18788852	18789052
chr2L	18799257	18799457
chr2L	18799817	18800017
chr2L	18823372	18823572
chr2L	18826007	18826207
chr2L	18830942	18831142
chr2L	18845222	18845422
chr2L	18857577	18857777
chr2L	18870352	18870552
chr2L	18887102	18887302
chr2L	18896407	18896607
chr2L	18906832	18907032
chr2L	18907962	18908162
chr2L	18914982	18915182
chr2L	18916367	18916567
chr2L	18924652	18924852
chr2L	18959417	18959617
chr2L	18962612	18962812
chr2L	18962927	18963127
chr2L	18963562	18963762
chr2L	18963932	18964132
chr2L	18964712	18964912
chr2L	18973812	18974012
chr2L	18976587	18976787
chr2L	18978852	18979052
chr2L	18989187	18989387
chr2L	19030522	19030722
chr2L	19043432	19043632
chr2L	19070752	19070952
chr2L	19121232	19121432
chr2L	19138347	19138547
chr2L	19174677	19174877
chr2L	19214077	19214277
chr2L	19214497	19214697
chr2L	19219052	19219252
chr2L	19244737	19244937
chr2L	19250067	19250267
chr2L	19254142	19254342
chr2L	19258262	19258462
chr2L	19261307	19261507
chr2L	19262532	19262732
chr2L	19265632	19265832
chr2L	19273737	19273937
chr2L	19274147	19274347
chr2L	19275057	19275257
chr2L	19284097	19284297
chr2L	19286017	19286217
chr2L	19305092	19305292
chr2L	19346107	19346307
chr2L	19352707	19352907
chr2L	19403992	19404192
chr2L	19408777	19408977
chr2L	19418147	19418347
chr2L	19418667	19418867
chr2L	19433322	19433522
chr2L	19444382	19444582
chr2L	19453822	19454022
chr2L	19465682	19465882
chr2L	19502787	19502987
chr2L	19531462	19531662
chr2L	19557957	19558157
chr2L	19575787	19575987
chr2L	19576677	19576877
chr2L	19578897	19579097
chr2L	19601972	19602172
chr2L	19605677	19605877
chr2L	19606047	19606247
chr2L	19630097	19630297
chr2L	19654282	19654482
chr2L	19659982	19660182
chr2L	19662367	19662567
chr2L	19663807	19664007
chr2L	19685242	19685442
chr2L	19694952	19695152
chr2L	19708052	19708252
chr2L	19709107	19709307
chr2L	19710187	19710387
chr2L	19722767	19722967
chr2L	19738087	19738287
chr2L	19753752	19753952
chr2L	19756287	19756487
chr2L	19770017	19770217
chr2L	19779047	19779247
chr2L	19789162	19789362
chr2L	19790852	19791052
chr2L	19791182	19791382
chr2L	19801667	19801867
chr2L	19809282	19809482
chr2L	19814422	19814622
chr2L	19820557	19820757
chr2L	19836462	19836662
chr2L	19886187	19886387
chr2L	19891507	19891707
chr2L	19918947	19919147
chr2L	19919532	19919732
chr2L	19921162	19921362
chr2L	19929907	19930107
chr2L	19930257	19930457
chr2L	19938842	19939042
chr2L	19953202	19953402
chr2L	19961952	19962152
chr2L	19966777	19966977
chr2L	19973477	19973677
chr2L	19983667	19983867
chr2L	19984057	19984257
chr2L	19991237	19991437
chr2L	20000752	20000952
chr2L	20002167	20002367
chr2L	20013947	20014147
chr2L	20024947	20025147
chr2L	20028302	20028502
chr2L	20029132	20029332
chr2L	20039612	20039812
chr2L	20040547	20040747
chr2L	20064067	20064267
chr2L	20065902	20066102
chr2L	20073352	20073552
chr2L	20075567	20075767
chr2L	20076147	20076347
chr2L	20077957	20078157
chr2L	20117372	20117572
chr2L	20120527	20120727
chr2L	20132657	20132857
chr2L	20141237	20141437
chr2L	20176312	20176512
chr2L	20183552	20183752
chr2L	20191272	20191472
chr2L	20196572	20196772
chr2L	20213517	20213717
chr2L	20216062	20216262
chr2L	20234072	20234272
chr2L	20251412	20251612
chr2L	20252837	20253037
chr2L	20253382	20253582
chr2L	20266517	20266717
chr2L	20274012	20274212
chr2L	20275672	20275872
chr2L	20276082	20276282
chr2L	20290152	20290352
chr2L	20295867	20296067
chr2L	20309107	20309307
chr2L	20310247	20310447
chr2L	20310902	20311102
chr2L	20312027	20312227
chr2L	20319582	20319782
chr2L	20354617	20354817
chr2L	20359867	20360067
chr2L	20361937	20362137
chr2L	20393032	20393232
chr2L	20393552	20393752
chr2L	20394537	20394737
chr2L	20396972	20397172
chr2L	20399682	20399882
chr2L	20406142	20406342
chr2L	20406477	20406677
chr2L	20407442	20407642
chr2L	20408227	20408427
chr2L	20409057	20409257
chr2L	20410267	20410467
chr2L	20410692	20410892
chr2L	20411062	20411262
chr2L	20412052	20412252
chr2L	20414762	20414962
chr2L	20424992	20425192
chr2L	20427087	20427287
chr2L	20429967	20430167
chr2L	20431932	20432132
chr2L	20433397	20433597
chr2L	20435687	20435887
chr2L	20439802	20440002
chr2L	20444937	20445137
chr2L	20449877	20450077
chr2L	20470097	20470297
chr2L	20471472	20471672
chr2L	20476662	20476862
chr2L	20480762	20480962
chr2L	20481832	20482032
chr2L	20482182	20482382
chr2L	20489937	20490137
chr2L	20499217	20499417
chr2L	20530182	20530382
chr2L	20530957	20531157
chr2L	20538562	20538762
chr2L	20543797	20543997
chr2L	20557902	20558102
chr2L	20568447	20568647
chr2L	20591967	20592167
chr2L	20603797	20603997
chr2L	20604587	20604787
chr2L	20653162	20653362
chr2L	20681507	20681707
chr2L	20682037	20682237
chr2L	20686942	20687142
chr2L	20702042	20702242
chr2L	20746552	20746752
chr2L	20747647	20747847
chr2L	20758057	20758257
chr2L	20767677	20767877
chr2L	20768337	20768537
chr2L	20809947	20810147
chr2L	20810272	20810472
chr2L	20811502	20811702
chr2L	20812327	20812527
chr2L	20812827	20813027
chr2L	20815787	20815987
chr2L	20816802	20817002
chr2L	20832032	20832232
chr2L	20838417	20838617
chr2L	20866362	20866562
chr2L	20870952	20871152
chr2L	20873237	20873437
chr2L	20879322	20879522
chr2L	20879892	20880092
chr2L	20883162	20883362
chr2L	20887177	20887377
chr2L	20900707	20900907
chr2L	20905572	20905772
chr2L	20909587	20909787
chr2L	20910007	20910207
chr2L	20913902	20914102
chr2L	20920247	20920447
chr2L	20928852	20929052
chr2L	20935627	20935827
chr2L	20939337	20939537
chr2L	20942092	20942292
chr2L	20947367	20947567
chr2L	20949317	20949517
chr2L	20954182	20954382
chr2L	20958057	20958257
chr2L	20958527	20958727
chr2L	20969022	20969222
chr2L	20977362	20977562
chr2L	20979847	20980047
chr2L	20996257	20996457
chr2L	20998427	20998627
chr2L	21003127	21003327
chr2L	21014492	21014692
chr2L	21028437	21028637
chr2L	21032567	21032767
chr2L	21035557	21035757
chr2L	21047477	21047677
chr2L	21054167	21054367
chr2L	21061717	21061917
chr2L	21065167	21065367
chr2L	21076457	21076657
chr2L	21076847	21077047
chr2L	21080652	21080852
chr2L	21086732	21086932
chr2L	21089782	21089982
chr2L	21099962	21100162
chr2L	21122322	21122522
chr2L	21131247	21131447
chr2L	21135142	21135342
chr2L	21139777	21139977
chr2L	21143402	21143602
chr2L	21145007	21145207
chr2L	21146512	21146712
chr2L	21147362	21147562
chr2L	21147717	21147917
chr2L	21149312	21149512
chr2L	21155422	21155622
chr2L	21159232	21159432
chr2L	21165897	21166097
chr2L	21195332	21195532
chr2L	21198222	21198422
chr2L	21207722	21207922
chr2L	21220182	21220382
chr2L	21220802	21221002
chr2L	21224212	21224412
chr2L	21224947	21225147
chr2L	21253947	21254147
chr2L	21264852	21265052
chr2L	21267617	21267817
chr2L	21269307	21269507
chr2L	21271662	21271862
chr2L	21285792	21285992
chr2L	21292447	21292647
chr2L	21298347	21298547
chr2L	21307572	21307772
chr2L	21308677	21308877
chr2L	21310542	21310742
chr2L	21315127	21315327
chr2L	21335547	21335747
chr2L	21341337	21341537
chr2L	21350427	21350627
chr2L	21352102	21352302
chr2L	21370657	21370857
chr2L	21378307	21378507
chr2L	21382182	21382382
chr2L	21386172	21386372
chr2L	21386567	21386767
chr2L	21388257	21388457
chr2L	21394282	21394482
chr2L	21399242	21399442
chr2L	21402957	21403157
chr2L	21407367	21407567
chr2L	21408952	21409152
chr2L	21410597	21410797
chr2L	21411122	21411322
chr2L	21412832	21413032
chr2L	21418977	21419177
chr2L	21420377	21420577
chr2L	21439257	21439457
chr2L	21442692	21442892
chr2L	21444022	21444222
chr2L	21444502	21444702
chr2L	21445397	21445597
chr2L	21449507	21449707
chr2L	21450537	21450737
chr2L	21453667	21453867
chr2L	21457767	21457967
chr2L	21463457	21463657
chr2L	21478507	21478707
chr2L	21481127	21481327
chr2L	21484512	21484712
chr2L	21498487	21498687
chr2L	21499187	21499387
chr2L	21503237	21503437
chr2L	21508967	21509167
chr2L	21512897	21513097
chr2L	21520267	21520467
chr2L	21532492	21532692
chr2L	21536447	21536647
chr2L	21545337	21545537
chr2L	21547152	21547352
chr2L	21551422	21551622
chr2L	21561657	21561857
chr2L	21565532	21565732
chr2L	21572507	21572707
chr2L	21572917	21573117
chr2L	21579192	21579392
chr2L	21582202	21582402
chr2L	21584242	21584442
chr2L	21586572	21586772
chr2L	21588542	21588742
chr2L	21593947	21594147
chr2L	21595837	21596037
chr2L	21609912	21610112
chr2L	21619562	21619762
chr2L	21621352	21621552
chr2L	21630787	21630987
chr2L	21647942	21648142
chr2L	21664502	21664702
chr2L	21666087	21666287
chr2L	21691512	21691712
chr2L	21692897	21693097
chr2L	21693777	21693977
chr2L	21705962	21706162
chr2L	21714377	21714577
chr2L	21728847	21729047
chr2L	21732412	21732612
chr2L	21735717	21735917
chr2L	21743677	21743877
chr2L	21744112	21744312
chr2L	21749172	21749372
chr2L	21757557	21757757
chr2L	21765232	21765432
chr2L	21771952	21772152
chr2L	21774947	21775147
chr2L	21776667	21776867
chr2L	21777067	21777267
chr2L	21778937	21779137
chr2L	21782367	21782567
chr2L	21786067	21786267
chr2L	21801267	21801467
chr2L	21816722	21816922
chr2L	21822327	21822527
chr2L	21825232	21825432
chr2L	21837517	21837717
chr2L	21848247	21848447
chr2L	21857222	21857422
chr2L	21862482	21862682
chr2L	21863337	21863537
chr2L	21868062	21868262
chr2L	21879312	21879512
chr2L	21884877	21885077
chr2L	21885782	21885982
chr2L	21889797	21889997
chr2L	21894252	21894452
chr2L	21894977	21895177
chr2L	21901662	21901862
chr2L	21902077	21902277
chr2L	21911432	21911632
chr2L	21918917	21919117
chr2L	21919312	21919512
chr2L	21920727	21920927
chr2L	21921132	21921332
chr2L	21936612	21936812
chr2L	21944417	21944617
chr2L	21954767	21954967
chr2L	21964442	21964642
chr2L	21972592	21972792
chr2L	21976812	21977012
chr2L	21978682	21978882
chr2L	22000227	22000427
chr2L	22000727	22000927
chr2L	22001087	22001287
chr2L	22003757	22003957
chr2L	22006247	22006447
chr2L	22016372	22016572
chr2L	22021192	22021392
chr2L	22021637	22021837
chr2L	22022792	22022992
chr2L	22023272	22023472
chr2L	22036267	22036467
chr2L	22038297	22038497
chr2L	22055487	22055687
chr2L	22056867	22057067
chr2L	22057247	22057447
chr2L	22057762	22057962
chr2L	22061702	22061902
chr2L	22063407	22063607
chr2L	22068442	22068642
chr2L	22069582	22069782
chr2L	22071672	22071872
chr2L	22073502	22073702
chr2L	22081562	22081762
chr2L	22085847	22086047
chr2L	22091612	22091812
chr2L	22092677	22092877
chr2L	22093062	22093262
chr2L	22121327	22121527
chr2L	22136672	22136872
chr2L	22143237	22143437
chr2L	22144632	22144832
chr2L	22161372	22161572
chr2L	22162452	22162652
chr2L	22164737	22164937
chr2L	22174227	22174427
chr2L	22176112	22176312
chr2L	22178092	22178292
chr2L	22179257	22179457
chr2L	22198292	22198492
chr2L	22200032	22200232
chr2L	22200962	22201162
chr2L	22212272	22212472
chr2L	22214952	22215152
chr2L	22224402	22224602
chr2L	22225267	22225467
chr2L	22230677	22230877
chr2L	22236242	22236442
chr2L	22244577	22244777
chr2L	22263267	22263467
chr2L	22278042	22278242
chr2L	22280837	22281037
chr2L	22293067	22293267
chr2L	22293597	22293797
chr2L	22323742	22323942
chr2L	22332302	22332502
chr2L	22333437	22333637
chr2L	22345037	22345237
chr2L	22373757	22373957
chr2L	22375962	22376162
chr2L	22379977	22380177
chr2L	22382442	22382642
chr2L	22389217	22389417
chr2L	22393732	22393932
chr2L	22404352	22404552
chr2L	22415582	22415782
chr2L	22418352	22418552
chr2L	22419407	22419607
chr2L	22429582	22429782
chr2L	22444757	22444957
chr2L	22447142	22447342
chr2L	22457212	22457412
chr2L	22467452	22467652
chr2L	22477257	22477457
chr2L	22491372	22491572
chr2L	22498417	22498617
chr2L	22500642	22500842
chr2L	22502672	22502872
chr2L	22503072	22503272
chr2L	22508072	22508272
chr2L	22533112	22533312
chr2L	22562617	22562817
chr2L	22571902	22572102
chr2L	22575427	22575627
chr2L	22575892	22576092
chr2L	22579842	22580042
chr2L	22582872	22583072
chr2L	22587872	22588072
chr2L	22596132	22596332
chr2L	22605207	22605407
chr2L	22605842	22606042
chr2L	22621907	22622107
chr2L	22637687	22637887
chr2L	22656387	22656587
chr2L	22668592	22668792
chr2L	22679207	22679407
chr2L	22687012	22687212
chr2L	22688322	22688522
chr2L	22690002	22690202
chr2L	22706792	22706992
chr2L	22720627	22720827
chr2L	22730582	22730782
chr2L	22731207	22731407
chr2L	22739457	22739657
chr2L	22746782	22746982
chr2L	22751312	22751512
chr2L	22756277	22756477
chr2L	22759217	22759417
chr2L	22759682	22759882
chr2L	22765607	22765807
chr2L	22770317	22770517
chr2L	22778572	22778772
chr2L	22786317	22786517
chr2L	22795442	22795642
chr2L	22804022	22804222
chr2L	22806002	22806202
chr2L	22812042	22812242
chr2L	22813012	22813212
chr2L	22816452	22816652
chr2L	22818972	22819172
chr2L	22828092	22828292
chr2L	22840747	22840947
chr2L	22846547	22846747
chr2L	22847587	22847787
chr2L	22860407	22860607
chr2L	22876787	22876987
chr2L	22878237	22878437
chr2L	22892582	22892782
chr2L	22901577	22901777
chr2L	22912287	22912487
chr2L	22917732	22917932
chr2L	22918432	22918632
chr2L	22919577	22919777
chr2L	22925197	22925397
chr2L	22933092	22933292
chr2L	22934482	22934682
chr2L	22935722	22935922
chr2L	22948597	22948797
chr2L	22968032	22968232
chr2L	22972167	22972367
chr2L	22979282	22979482
chr2L	22980042	22980242
chr2L	22986337	22986537
chr2L	22995017	22995217
chr2L	22995387	22995587
chr2L	22998407	22998607
chr2L	23002057	23002257
chr2L	23005252	23005452
chr2L	23010782	23010982
chr2L	23017292	23017492
chr2L	23017602	23017802
chr2L	23023262	23023462
chr2L	23023702	23023902
chr2L	23044147	23044347
chr2L	23049827	23050027
chr2L	23052967	23053167
chr2L	23055187	23055387
chr2L	23056447	23056647
chr2L	23057507	23057707
chr2L	23058117	23058317
chr2L	23058822	23059022
chr2L	23061312	23061512
chr2L	23064222	23064422
chr2L	23067552	23067752
chr2L	23071367	23071567
chr2L	23093492	23093692
chr2L	23096792	23096992
chr2L	23097217	23097417
chr2L	23099942	23100142
chr2L	23114292	23114492
chr2L	23117232	23117432
chr2L	23117787	23117987
chr2L	23127827	23128027
chr2L	23129217	23129417
chr2L	23130057	23130257
chr2L	23139782	23139982
chr2L	23144272	23144472
chr2L	23144762	23144962
chr2L	23148422	23148622
chr2L	23150147	23150347
chr2L	23157117	23157317
chr2L	23159662	23159862
chr2L	23181707	23181907
chr2L	23191747	23191947
chr2L	23192142	23192342
chr2L	23192602	23192802
chr2L	23193157	23193357
chr2L	23199502	23199702
chr2L	23199832	23200032
chr2L	23204852	23205052
chr2L	23209977	23210177
chr2L	23212372	23212572
chr2L	23212937	23213137
chr2L	23214897	23215097
chr2L	23216912	23217112
chr2L	23232997	23233197
chr2L	23236472	23236672
chr2L	23236872	23237072
chr2L	23243382	23243582
chr2L	23247327	23247527
chr2L	23252422	23252622
chr2L	23255997	23256197
chr2L	23256362	23256562
chr2L	23298492	23298692
chr2L	23298857	23299057
chr2L	23299312	23299512
chr2L	23303032	23303232
chr2L	23304127	23304327
chr2L	23310572	23310772
chr2L	23319387	23319587
chr2L	23327127	23327327
chr2L	23359637	23359837
chr2L	23360302	23360502
chr2L	23361397	23361597
chr2L	23362942	23363142
chr2L	23376387	23376587
chr2L	23376707	23376907
chr2L	23384032	23384232
chr2L	23386512	23386712
chr2L	23387552	23387752
chr2L	23391887	23392087
chr2L	23397917	23398117
chr2L	23403002	23403202
chr2L	23421297	23421497
chr2L	23427812	23428012
chr2L	23428962	23429162
chr2L	23433012	23433212
chr2L	23433967	23434167
chr2L	23436657	23436857
chr2L	23438997	23439197
chr2L	23441232	23441432
chr2L	23441857	23442057
chr2L	23456197	23456397
chr2L	23456937	23457137
chr2L	23465802	23466002
chr2L	23470972	23471172
chr2L	23473192	23473392
chr2L	23477277	23477477
chr2L	23481802	23482002
chr2L	23482162	23482362
chr2L	23489217	23489417
chr2L	23495107	23495307
chr2L	23498702	23498902
chr2L	23523337	23523537
chr2L	23536692	23536892
chr2L	23537797	23537997
chr2L	23538617	23538817
chr2L	23539877	23540077
chr2L	23544972	23545172
chr2L	23561882	23562082
chr2L	23562607	23562807
chr2L	23575527	23575727
chr2L	23576382	23576582
chr2L	23586062	23586262
chr2L	23593197	23593397
chr2L	23604817	23605017
chr2L	23606417	23606617
chr2L	23606872	23607072
chr2L	23612682	23612882
chr2L	23615432	23615632
chr2L	23615812	23616012
chr2L	23616412	23616612
chr2L	23618942	23619142
chr2L	23619987	23620187
chr2L	23621382	23621582
chr2L	23627702	23627902
chr2L	23629617	23629817
chr2L	23630202	23630402
chr2L	23632692	23632892
chr2L	23634327	23634527
chr2L	23634822	23635022
chr2L	23639397	23639597
chr2L	23640287	23640487
chr2L	23641712	23641912
chr2L	23647752	23647952
chr2L	23648112	23648312
chr2L	23648587	23648787
chr2L	23650337	23650537
chr2L	23658482	23658682
chr2L	23659282	23659482
chr2L	23664512	23664712
chr2L	23669177	23669377
chr2L	23671447	23671647
chr2L	23673127	23673327
chr2L	23673607	23673807
chr2L	23674062	23674262
chr2L	23679592	23679792
chr2L	23680367	23680567
chr2L	23681512	23681712
chr2L	23692022	23692222
chr2L	23692612	23692812
chr2L	23693757	23693957
chr2L	23695277	23695477
chr2L	23701472	23701672
chr2L	23704477	23704677
chr2L	23705782	23705982
chr2L	23712387	23712587
chr2L	23716442	23716642
chr2L	23726597	23726797
chr2L	23730682	23730882
chr2L	23732767	23732967
chr2L	23733672	23733872
[truncated: 24,440 more rows]

## Sheet: open_dl-type_x_imm_upstrm
chr	start	end	strand	immDB ID
2L	17928697	17929297	1	AGAP005620-RA
2L	31767577	31768177	1	AGAP006430-RB
2L	37230372	37230972	1	AGAP006722-RA
2L	37699852	37700452	1	AGAP006743-RA
2L	38315702	38316302	1	AGAP006790-RA
2L	39889197	39889797	1	AGAP006910-RA
2L	39889197	39889797	1	AGAP006909-RA
2L	41377667	41378267	1	AGAP007041-RA
2L	45061492	45062092	1	AGAP007296-RA
2L	46340012	46340612	1	AGAP007408-RA
2L	46340012	46340612	1	AGAP007407-RA
2R	4007446	4008046	1	AGAP001375-RA
2R	28295736	28296336	1	AGAP013388-RA
2R	28295736	28296336	1	AGAP002847-RA
2R	28295736	28296336	1	AGAP002848-RA
3L	18554372	18554972	1	AGAP011187-RA
3L	19734352	19734952	1	AGAP011228-RA
3R	2400563	2401163	1	AGAP007873-RA
3R	11333253	11333853	1	AGAP008497-RA
3R	28857903	28858503	1	AGAP009221-RA
3R	31237918	31238518	1	AGAP009316-RA
X	14766825	14767425	1	AGAP000806-RA
X	17653985	17654585	1	AGAP000933-RA
X	17653985	17654585	1	AGAP000933-RB
X	19404515	19405115	1	AGAP001014-RA
2L	34809947	34810547	-1	AGAP006631-RA
2L	34813052	34813652	-1	AGAP006631-RA
2R	13060546	13061146	-1	AGAP001979-RA
2R	26410131	26410731	-1	AGAP002738-RA
2R	26410626	26411226	-1	AGAP002738-RA
3R	9775053	9775653	-1	AGAP008354-RA
3R	28050158	28050758	-1	AGAP009166-RA
3R	30084948	30085548	-1	AGAP009263-RA
X	9626540	9627140	-1	AGAP000536-RA
X	18148700	18149300	-1	AGAP000940-RA
X	19065355	19065955	-1	AGAP001004-RA
2L	4429047	4429647	1	AGAP004847-RA
2L	23604617	23605217	1	AGAP005910-RA
2L	31767577	31768177	1	AGAP006430-RB
2L	37230372	37230972	1	AGAP006722-RA
2L	38320677	38321277	1	AGAP006790-RA
2L	41377667	41378267	1	AGAP007041-RA
3L	19734352	19734952	1	AGAP011228-RA
3L	19737592	19738192	1	AGAP011228-RA
3L	32106302	32106902	1	AGAP011717-RA
3R	31239823	31240423	1	AGAP009316-RA
3R	31240173	31240773	1	AGAP009316-RA
3R	43256178	43256778	1	AGAP009781-RA
X	834970	835570	1	AGAP000051-RA
X	1576105	1576705	1	AGAP000098-RA
X	14767490	14768090	1	AGAP000806-RA
2L	14451792	14452392	-1	AGAP005351-RA
2L	14452212	14452812	-1	AGAP005351-RA
2L	37744987	37745587	-1	AGAP006747-RA
2R	6133891	6134491	-1	AGAP001554-RA
2R	6134341	6134941	-1	AGAP001554-RA
2R	27942951	27943551	-1	AGAP002815-RA
3L	20797782	20798382	-1	AGAP011307-RA
3L	41382807	41383407	-1	AGAP012385-RA
3R	19882648	19883248	-1	AGAP008862-RA
3R	22932913	22933513	-1	AGAP008998-RA
3R	30081318	30081918	-1	AGAP009263-RA
X	9627510	9628110	-1	AGAP000536-RA
X	12444270	12444870	-1	AGAP000693-RA
X	12444665	12445265	-1	AGAP000693-RA
X	18152555	18153155	-1	AGAP000940-RA
